# Supplementary material for: Dynomics: A Novel and Promising Approach for Improved Breast Cancer Prognosis Prediction
Source: J Pers Med. 2023 Jun 15;13(6):1004. doi: 10.3390/jpm13061004 (PMC10303631; doi:10.3390/jpm13061004)
Supplement: Supplementary file 1 [file jpm-13-01004-s001.zip]

Archive with 1 entries (1 files):
- jpm-2418638-supplementary.pdf
